# Supplementary material for: Synthesis and Characterization of Phenazine-Based Redox Center for High-Performance Polymer Poly(aryl ether sulfone)-5,10-Diphenyl-dihydrophenazine
Source: Molecules. 2024 Apr 3;29(7):1618. doi: 10.3390/molecules29071618 (PMC11013081; doi:10.3390/molecules29071618)
Supplement: Supplementary file 1 [file molecules-29-01618-s001.zip]

Archive with 1 entries (1 files):
- molecules-2927384-supplementary.pdf
